# Supplementary material for: diffReps: Detecting Differential Chromatin Modification Sites from ChIP-seq Data with Biological Replicates
Source: PLoS One. 2013 Jun 10;8(6):e65598. doi: 10.1371/journal.pone.0065598 (PMC3677880; doi:10.1371/journal.pone.0065598)
Supplement: Table S1 — Hotspot list identified from brain H3K9me3 ChIP-seq data. P-value <0.01 is used as a cutoff. (XLSX) [file pone.0065598.s008.xlsx]

## Sheet: diff.k9m3.hotspot
# Command used: /home/lishen/mycode/diffReps/findHotspots2.pl -d diff.k9m3.peak.txt -o diff.k9m3.peak.txt.hotspot2.1
# P-value cutoff: 0.01
Chrom	Start	End	Length	enrich	pval	padj	nsite	Sites	ntype	MarkType
chr1	4489101	4694300	205200	7.73472	0.00237648	0.0599277	3	diff.k9m3.peak.txt:Up:29;diff.k9m3.peak.txt:Up:30;diff.k9m3.peak.txt:Up:31	1	diff.k9m3.peak.txt
chr1	14368601	14610300	241700	6.55379	0.00377427	0.0762591	3	diff.k9m3.peak.txt:Down:37;diff.k9m3.peak.txt:Up:38;diff.k9m3.peak.txt:Down:39	1	diff.k9m3.peak.txt
chr1	24890601	24994300	103700	7.68012	0.00777572	0.10718	2	diff.k9m3.peak.txt:Up:52;diff.k9m3.peak.txt:Up:53	1	diff.k9m3.peak.txt
chr1	35339101	35363000	23900	7.2771	0.00861977	0.111603	2	diff.k9m3.peak.txt:Down:69;diff.k9m3.peak.txt:Up:70	1	diff.k9m3.peak.txt
chr1	40560701	40651000	90300	6.82941	0.00972902	0.120337	2	diff.k9m3.peak.txt:Up:79;diff.k9m3.peak.txt:Down:80	1	diff.k9m3.peak.txt
chr1	41761901	41798000	36100	16.0071	0.00187199	0.0524442	2	diff.k9m3.peak.txt:Up:82;diff.k9m3.peak.txt:Up:83	1	diff.k9m3.peak.txt
chr1	53158501	53229900	71400	11.2118	0.00374881	0.076218	2	diff.k9m3.peak.txt:Up:92;diff.k9m3.peak.txt:Up:93	1	diff.k9m3.peak.txt
chr1	78153901	78183600	29700	17.3462	0.00159923	0.0472935	2	diff.k9m3.peak.txt:Up:122;diff.k9m3.peak.txt:Down:123	1	diff.k9m3.peak.txt
chr1	90879401	90955600	76200	7.35529	0.00844562	0.110781	2	diff.k9m3.peak.txt:Up:137;diff.k9m3.peak.txt:Down:138	1	diff.k9m3.peak.txt
chr1	102462701	102474100	11400	69.1442	0.000103579	0.00935955	2	diff.k9m3.peak.txt:Up:151;diff.k9m3.peak.txt:Up:152	1	diff.k9m3.peak.txt
chr1	113913501	113976100	62600	7.2291	0.00872938	0.112186	2	diff.k9m3.peak.txt:Down:171;diff.k9m3.peak.txt:Down:172	1	diff.k9m3.peak.txt
chr1	128472801	128537800	65000	12.3822	0.00309078	0.0679243	2	diff.k9m3.peak.txt:Up:189;diff.k9m3.peak.txt:Up:190	1	diff.k9m3.peak.txt
chr1	160995301	161024400	29100	28.0693	0.000619735	0.0263943	2	diff.k9m3.peak.txt:Up:219;diff.k9m3.peak.txt:Up:220	1	diff.k9m3.peak.txt
chr1	165487801	165593900	106100	7.51189	0.00811229	0.109499	2	diff.k9m3.peak.txt:Up:223;diff.k9m3.peak.txt:Up:224	1	diff.k9m3.peak.txt
chr1	171950501	172005400	54900	8.65816	0.00617789	0.0926114	2	diff.k9m3.peak.txt:Down:226;diff.k9m3.peak.txt:Down:227	1	diff.k9m3.peak.txt
chr1	174753001	174791100	38100	21.2601	0.00107213	0.0375016	2	diff.k9m3.peak.txt:Up:231;diff.k9m3.peak.txt:Up:232	1	diff.k9m3.peak.txt
chr1	181636901	181648400	11500	75.1189	8.78252e-05	0.00907269	2	diff.k9m3.peak.txt:Up:237;diff.k9m3.peak.txt:Up:238	1	diff.k9m3.peak.txt
chr1	189414801	189419500	4700	48.7027	0.000207933	0.0133216	2	diff.k9m3.peak.txt:Up:249;diff.k9m3.peak.txt:Down:250	1	diff.k9m3.peak.txt
chr1	192109601	192118000	8400	11.7143	0.00344279	0.0727234	2	diff.k9m3.peak.txt:Down:255;diff.k9m3.peak.txt:Up:256	1	diff.k9m3.peak.txt
chr2	9574301	9711000	136700	8.08106	0.002101	0.0569546	3	diff.k9m3.peak.txt:Up:267;diff.k9m3.peak.txt:Up:268;diff.k9m3.peak.txt:Up:269	1	diff.k9m3.peak.txt
chr2	13544001	13803600	259600	6.10605	0.0045905	0.0817648	3	diff.k9m3.peak.txt:Up:274;diff.k9m3.peak.txt:Up:275;diff.k9m3.peak.txt:Up:276	1	diff.k9m3.peak.txt
chr2	19367401	19372300	4900	204.87	1.18741e-05	0.00297127	2	diff.k9m3.peak.txt:Up:279;diff.k9m3.peak.txt:Up:280	1	diff.k9m3.peak.txt
chr2	23125501	23334900	209400	7.57866	0.0025164	0.0619242	3	diff.k9m3.peak.txt:Up:284;diff.k9m3.peak.txt:Up:285;diff.k9m3.peak.txt:Up:286	1	diff.k9m3.peak.txt
chr2	24377501	24433200	55700	28.8919	5.24931e-05	0.00683041	3	diff.k9m3.peak.txt:Up:287;diff.k9m3.peak.txt:Up:288;diff.k9m3.peak.txt:Down:289	1	diff.k9m3.peak.txt
chr2	43687801	43738500	50700	31.8044	3.95392e-05	0.00612481	3	diff.k9m3.peak.txt:Up:306;diff.k9m3.peak.txt:Up:307;diff.k9m3.peak.txt:Up:308	1	diff.k9m3.peak.txt
chr2	55828601	55841200	12600	28.6875	0.000593618	0.0257472	2	diff.k9m3.peak.txt:Up:319;diff.k9m3.peak.txt:Down:320	1	diff.k9m3.peak.txt
chr2	68438001	68443400	5400	181.322	1.51522e-05	0.00352072	2	diff.k9m3.peak.txt:Up:329;diff.k9m3.peak.txt:Up:330	1	diff.k9m3.peak.txt
chr2	74507101	74640400	133300	11.9236	0.00069392	0.0272102	3	diff.k9m3.peak.txt:Up:337;diff.k9m3.peak.txt:Up:338;diff.k9m3.peak.txt:Up:339	1	diff.k9m3.peak.txt
chr2	83263201	83331000	67800	11.8165	0.00338517	0.0719735	2	diff.k9m3.peak.txt:Up:349;diff.k9m3.peak.txt:Up:350	1	diff.k9m3.peak.txt
chr2	84712801	84978100	265300	5.97537	0.00487251	0.08431	3	diff.k9m3.peak.txt:Down:351;diff.k9m3.peak.txt:Up:352;diff.k9m3.peak.txt:Up:353	1	diff.k9m3.peak.txt
chr2	86160501	86188200	27700	14.205	0.00236463	0.0599277	2	diff.k9m3.peak.txt:Up:355;diff.k9m3.peak.txt:Down:356	1	diff.k9m3.peak.txt
chr2	88467101	88475000	7900	19.542	0.00126546	0.0415812	2	diff.k9m3.peak.txt:Down:363;diff.k9m3.peak.txt:Up:364	1	diff.k9m3.peak.txt
chr2	89662701	89883900	221200	5.79877	0.00529147	0.0872555	3	diff.k9m3.peak.txt:Up:367;diff.k9m3.peak.txt:Up:368;diff.k9m3.peak.txt:Up:369	1	diff.k9m3.peak.txt
chr2	128863101	128878600	15500	54.3965	0.000166921	0.0123408	2	diff.k9m3.peak.txt:Up:396;diff.k9m3.peak.txt:Up:397	1	diff.k9m3.peak.txt
chr2	129900501	129921100	20600	40.5526	0.000299089	0.0164904	2	diff.k9m3.peak.txt:Up:398;diff.k9m3.peak.txt:Up:399	1	diff.k9m3.peak.txt
chr2	178220301	178306200	85900	9.30677	0.0053753	0.0872555	2	diff.k9m3.peak.txt:Down:452;diff.k9m3.peak.txt:Down:453	1	diff.k9m3.peak.txt
chr3	12967701	13043300	75600	10.6015	0.00417865	0.079339	2	diff.k9m3.peak.txt:Up:473;diff.k9m3.peak.txt:Up:474	1	diff.k9m3.peak.txt
chr3	14211501	14266500	55000	14.6065	0.00223931	0.0580756	2	diff.k9m3.peak.txt:Up:475;diff.k9m3.peak.txt:Up:476	1	diff.k9m3.peak.txt
chr3	34670201	34743700	73500	8.18207	0.00688714	0.0986663	2	diff.k9m3.peak.txt:Down:508;diff.k9m3.peak.txt:Down:509	1	diff.k9m3.peak.txt
chr3	38296701	38319400	22700	14.6774	0.0022182	0.0580756	2	diff.k9m3.peak.txt:Down:514;diff.k9m3.peak.txt:Down:515	1	diff.k9m3.peak.txt
chr3	90652801	90697900	45100	5.06945	0.0076357	0.106925	3	diff.k9m3.peak.txt:Down:573;diff.k9m3.peak.txt:Down:574;diff.k9m3.peak.txt:Down:575	1	diff.k9m3.peak.txt
chr3	91629101	91636000	6900	22.1696	0.00011438	0.00979151	3	diff.k9m3.peak.txt:Up:583;diff.k9m3.peak.txt:Up:584;diff.k9m3.peak.txt:Up:585	1	diff.k9m3.peak.txt
chr3	92627001	92656800	29800	6.74606	0.00995906	0.121793	2	diff.k9m3.peak.txt:Up:588;diff.k9m3.peak.txt:Up:589	1	diff.k9m3.peak.txt
chr3	92853401	92880100	26700	7.21045	0.00877253	0.112186	2	diff.k9m3.peak.txt:Up:590;diff.k9m3.peak.txt:Up:591	1	diff.k9m3.peak.txt
chr3	96271401	96278100	6700	124.156	3.22629e-05	0.00612481	2	diff.k9m3.peak.txt:Down:594;diff.k9m3.peak.txt:Up:595	1	diff.k9m3.peak.txt
chr3	100986301	100990700	4400	58.7049	0.000143447	0.0115894	2	diff.k9m3.peak.txt:Down:607;diff.k9m3.peak.txt:Up:608	1	diff.k9m3.peak.txt
chr3	102989901	103124900	135000	10.9431	0.000887689	0.0324455	3	diff.k9m3.peak.txt:Up:611;diff.k9m3.peak.txt:Up:612;diff.k9m3.peak.txt:Down:613	1	diff.k9m3.peak.txt
chr3	138315201	138331800	16600	30.0946	0.000539992	0.0248388	2	diff.k9m3.peak.txt:Up:650;diff.k9m3.peak.txt:Up:651	1	diff.k9m3.peak.txt
chr3	159394701	159441900	47200	7.48268	0.00260794	0.0619242	3	diff.k9m3.peak.txt:Up:670;diff.k9m3.peak.txt:Up:671;diff.k9m3.peak.txt:Up:672	1	diff.k9m3.peak.txt
chr4	3007301	3018100	10800	163.471	3.02434e-07	0.000491909	3	diff.k9m3.peak.txt:Up:673;diff.k9m3.peak.txt:Down:674;diff.k9m3.peak.txt:Up:675	1	diff.k9m3.peak.txt
chr4	4213201	4535500	322300	4.90973	0.00832652	0.110106	3	diff.k9m3.peak.txt:Up:676;diff.k9m3.peak.txt:Up:677;diff.k9m3.peak.txt:Up:678	1	diff.k9m3.peak.txt
chr4	28509501	28529600	20100	41.5131	0.000285517	0.0160136	2	diff.k9m3.peak.txt:Up:701;diff.k9m3.peak.txt:Up:702	1	diff.k9m3.peak.txt
chr4	34192801	34316100	123300	12.9303	0.00054945	0.0248388	3	diff.k9m3.peak.txt:Up:709;diff.k9m3.peak.txt:Up:710;diff.k9m3.peak.txt:Up:711	1	diff.k9m3.peak.txt
chr4	55957201	55961100	3900	100.673	4.90086e-05	0.00664271	2	diff.k9m3.peak.txt:Up:727;diff.k9m3.peak.txt:Down:728	1	diff.k9m3.peak.txt
chr4	58181301	58469900	288600	5.49172	0.00614176	0.092496	3	diff.k9m3.peak.txt:Up:731;diff.k9m3.peak.txt:Up:732;diff.k9m3.peak.txt:Down:733	1	diff.k9m3.peak.txt
chr4	72432401	72529200	96800	8.23328	0.00680514	0.0979519	2	diff.k9m3.peak.txt:Up:748;diff.k9m3.peak.txt:Up:749	1	diff.k9m3.peak.txt
chr4	78629301	78642500	13200	20.6226	0.00113834	0.0389792	2	diff.k9m3.peak.txt:Down:753;diff.k9m3.peak.txt:Down:754	1	diff.k9m3.peak.txt
chr4	79272401	79391000	118600	5.4631	0.00623006	0.092965	3	diff.k9m3.peak.txt:Up:755;diff.k9m3.peak.txt:Up:756;diff.k9m3.peak.txt:Down:757	1	diff.k9m3.peak.txt
chr4	81878501	81891300	12800	114.26	8.8219e-07	0.000882944	3	diff.k9m3.peak.txt:Down:763;diff.k9m3.peak.txt:Up:764;diff.k9m3.peak.txt:Up:765	1	diff.k9m3.peak.txt
chr4	83812201	83823300	11100	7.77558	0.00759398	0.106925	2	diff.k9m3.peak.txt:Up:769;diff.k9m3.peak.txt:Up:770	1	diff.k9m3.peak.txt
chr4	84402301	84410400	8100	32.8248	0.000454733	0.0231132	2	diff.k9m3.peak.txt:Up:773;diff.k9m3.peak.txt:Up:774	1	diff.k9m3.peak.txt
chr4	89504801	89516000	11200	38.8902	0.000324978	0.0175132	2	diff.k9m3.peak.txt:Down:779;diff.k9m3.peak.txt:Up:780	1	diff.k9m3.peak.txt
chr4	96992301	96998200	5900	61.4926	0.000130803	0.0109103	2	diff.k9m3.peak.txt:Up:792;diff.k9m3.peak.txt:Up:793	1	diff.k9m3.peak.txt
chr4	102975201	103079100	103900	15.3602	0.000333789	0.0175132	3	diff.k9m3.peak.txt:Up:804;diff.k9m3.peak.txt:Up:805;diff.k9m3.peak.txt:Up:806	1	diff.k9m3.peak.txt
chr4	111864301	111921600	57300	7.46533	0.0082093	0.109736	2	diff.k9m3.peak.txt:Up:816;diff.k9m3.peak.txt:Down:817	1	diff.k9m3.peak.txt
chr4	115164501	115173000	8500	80.6952	7.61533e-05	0.00854229	2	diff.k9m3.peak.txt:Up:825;diff.k9m3.peak.txt:Up:826	1	diff.k9m3.peak.txt
chr4	121649001	121794800	145800	6.03729	0.00473608	0.082428	3	diff.k9m3.peak.txt:Up:831;diff.k9m3.peak.txt:Up:832;diff.k9m3.peak.txt:Down:833	1	diff.k9m3.peak.txt
chr4	143214201	143234000	19800	24.1917	8.85247e-05	0.00907269	3	diff.k9m3.peak.txt:Up:851;diff.k9m3.peak.txt:Up:852;diff.k9m3.peak.txt:Down:853	1	diff.k9m3.peak.txt
chr4	146940501	146955600	15100	47.9928	0.000214087	0.0133928	2	diff.k9m3.peak.txt:Down:860;diff.k9m3.peak.txt:Down:861	1	diff.k9m3.peak.txt
chr4	152337401	152466800	129400	6.27804	0.00425151	0.0794836	3	diff.k9m3.peak.txt:Up:865;diff.k9m3.peak.txt:Down:866;diff.k9m3.peak.txt:Up:867	1	diff.k9m3.peak.txt
chr5	14956201	15030600	74400	13.3599	0.000499977	0.0246428	3	diff.k9m3.peak.txt:Up:886;diff.k9m3.peak.txt:Up:887;diff.k9m3.peak.txt:Up:888	1	diff.k9m3.peak.txt
chr5	18088901	18168600	79700	10.035	0.00464736	0.0819193	2	diff.k9m3.peak.txt:Down:891;diff.k9m3.peak.txt:Up:892	1	diff.k9m3.peak.txt
chr5	29316101	29322800	6700	9.39815	0.00527492	0.0872555	2	diff.k9m3.peak.txt:Up:901;diff.k9m3.peak.txt:Up:902	1	diff.k9m3.peak.txt
chr5	41562301	41645500	83200	7.43906	0.00826481	0.109736	2	diff.k9m3.peak.txt:Up:915;diff.k9m3.peak.txt:Up:916	1	diff.k9m3.peak.txt
chr5	97600801	98046400	445600	4.86766	0.00369099	0.0755144	4	diff.k9m3.peak.txt:Up:979;diff.k9m3.peak.txt:Up:980;diff.k9m3.peak.txt:Up:981;diff.k9m3.peak.txt:Up:982	1	diff.k9m3.peak.txt
chr5	100199101	100244500	45400	17.7646	0.00152616	0.046398	2	diff.k9m3.peak.txt:Up:984;diff.k9m3.peak.txt:Down:985	1	diff.k9m3.peak.txt
chr5	101662601	101679800	17200	30.2012	4.60607e-05	0.00651458	3	diff.k9m3.peak.txt:Up:986;diff.k9m3.peak.txt:Up:987;diff.k9m3.peak.txt:Down:988	1	diff.k9m3.peak.txt
chr5	105692701	105740600	47900	11.971	0.00330073	0.07064	2	diff.k9m3.peak.txt:Up:997;diff.k9m3.peak.txt:Down:998	1	diff.k9m3.peak.txt
chr5	114376501	114379300	2800	315	5.0284e-06	0.00225575	2	diff.k9m3.peak.txt:Up:1010;diff.k9m3.peak.txt:Down:1011	1	diff.k9m3.peak.txt
chr5	126765901	127099900	334000	4.73794	0.00916559	0.115565	3	diff.k9m3.peak.txt:Up:1028;diff.k9m3.peak.txt:Down:1029;diff.k9m3.peak.txt:Up:1030	1	diff.k9m3.peak.txt
chr5	128609201	128689000	79800	10.0222	0.0046588	0.0819193	2	diff.k9m3.peak.txt:Up:1031;diff.k9m3.peak.txt:Up:1032	1	diff.k9m3.peak.txt
chr5	140066601	140101000	34400	7.0871	0.00906612	0.114755	2	diff.k9m3.peak.txt:Up:1054;diff.k9m3.peak.txt:Up:1055	1	diff.k9m3.peak.txt
chr5	142378001	142707600	329600	4.80432	0.00882862	0.112186	3	diff.k9m3.peak.txt:Down:1062;diff.k9m3.peak.txt:Up:1063;diff.k9m3.peak.txt:Up:1064	1	diff.k9m3.peak.txt
chr5	145335001	145350700	15700	54.9651	0.000163506	0.0123408	2	diff.k9m3.peak.txt:Up:1066;diff.k9m3.peak.txt:Up:1067	1	diff.k9m3.peak.txt
chr6	10335601	10372000	36400	9.29231	0.00539144	0.0872555	2	diff.k9m3.peak.txt:Up:1091;diff.k9m3.peak.txt:Up:1092	1	diff.k9m3.peak.txt
chr6	13442201	13458400	16200	51.8914	0.000183318	0.0124236	2	diff.k9m3.peak.txt:Up:1095;diff.k9m3.peak.txt:Up:1096	1	diff.k9m3.peak.txt
chr6	16166601	16362600	196000	5.8459	0.00517512	0.0872555	3	diff.k9m3.peak.txt:Up:1098;diff.k9m3.peak.txt:Up:1099;diff.k9m3.peak.txt:Up:1100	1	diff.k9m3.peak.txt
chr6	26720201	26964900	244700	6.47577	0.00390174	0.0773924	3	diff.k9m3.peak.txt:Up:1108;diff.k9m3.peak.txt:Up:1109;diff.k9m3.peak.txt:Up:1110	1	diff.k9m3.peak.txt
chr6	31945601	31953100	7500	32.4496	0.0004652	0.0232815	2	diff.k9m3.peak.txt:Up:1116;diff.k9m3.peak.txt:Up:1117	1	diff.k9m3.peak.txt
chr6	37829601	37842800	13200	10.376	0.00435628	0.0809771	2	diff.k9m3.peak.txt:Down:1124;diff.k9m3.peak.txt:Up:1125	1	diff.k9m3.peak.txt
chr6	40829601	40891100	61500	12.377	0.00309334	0.0679243	2	diff.k9m3.peak.txt:Up:1128;diff.k9m3.peak.txt:Down:1129	1	diff.k9m3.peak.txt
chr6	59612201	59621200	9000	53.7254	0.000171091	0.012368	2	diff.k9m3.peak.txt:Up:1157;diff.k9m3.peak.txt:Up:1158	1	diff.k9m3.peak.txt
chr6	68895101	68957000	61900	7.3994	0.002691	0.0629772	3	diff.k9m3.peak.txt:Up:1177;diff.k9m3.peak.txt:Up:1178;diff.k9m3.peak.txt:Up:1179	1	diff.k9m3.peak.txt
chr6	70932901	71008900	76000	10.5801	0.00419499	0.079339	2	diff.k9m3.peak.txt:Up:1183;diff.k9m3.peak.txt:Up:1184	1	diff.k9m3.peak.txt
chr6	82558101	82618100	60000	12.8989	0.00285425	0.0653864	2	diff.k9m3.peak.txt:Up:1192;diff.k9m3.peak.txt:Up:1193	1	diff.k9m3.peak.txt
chr6	94183901	94381500	197600	5.54592	0.0059791	0.0906018	3	diff.k9m3.peak.txt:Up:1204;diff.k9m3.peak.txt:Up:1205;diff.k9m3.peak.txt:Up:1206	1	diff.k9m3.peak.txt
chr6	95672101	95681300	9200	70.2153	3.77027e-06	0.00225575	3	diff.k9m3.peak.txt:Down:1209;diff.k9m3.peak.txt:Up:1210;diff.k9m3.peak.txt:Up:1211	1	diff.k9m3.peak.txt
chr6	98614401	98708100	93700	8.5224	0.00636854	0.093885	2	diff.k9m3.peak.txt:Up:1216;diff.k9m3.peak.txt:Up:1217	1	diff.k9m3.peak.txt
chr6	123149401	123159000	9600	33.4356	0.000438432	0.0226384	2	diff.k9m3.peak.txt:Up:1241;diff.k9m3.peak.txt:Up:1242	1	diff.k9m3.peak.txt
chr6	125924801	125937100	12300	71.0584	9.80995e-05	0.00935955	2	diff.k9m3.peak.txt:Up:1246;diff.k9m3.peak.txt:Up:1247	1	diff.k9m3.peak.txt
chr6	129047501	129089400	41900	6.19359	0.00441363	0.0811301	3	diff.k9m3.peak.txt:Up:1250;diff.k9m3.peak.txt:Up:1251;diff.k9m3.peak.txt:Up:1252	1	diff.k9m3.peak.txt
chr6	130316701	130380900	64200	20.0604	0.000153296	0.0118731	3	diff.k9m3.peak.txt:Up:1255;diff.k9m3.peak.txt:Down:1256;diff.k9m3.peak.txt:Up:1257	1	diff.k9m3.peak.txt
chr6	139349601	139502700	153100	6.16985	0.00446069	0.0811301	3	diff.k9m3.peak.txt:Up:1269;diff.k9m3.peak.txt:Up:1270;diff.k9m3.peak.txt:Up:1271	1	diff.k9m3.peak.txt
chr7	3506501	3509800	3300	118.455	3.54342e-05	0.00612481	2	diff.k9m3.peak.txt:Up:1289;diff.k9m3.peak.txt:Up:1290	1	diff.k9m3.peak.txt
chr7	4154101	4178300	24200	8.44956	0.00647449	0.0944463	2	diff.k9m3.peak.txt:Up:1292;diff.k9m3.peak.txt:Up:1293	1	diff.k9m3.peak.txt
chr7	5068501	5238100	169600	7.62582	0.000730068	0.0276153	4	diff.k9m3.peak.txt:Down:1294;diff.k9m3.peak.txt:Up:1295;diff.k9m3.peak.txt:Down:1296;diff.k9m3.peak.txt:Down:1297	1	diff.k9m3.peak.txt
chr7	6939101	6979600	40500	11.4594	0.0035931	0.0749254	2	diff.k9m3.peak.txt:Up:1301;diff.k9m3.peak.txt:Down:1302	1	diff.k9m3.peak.txt
chr7	11130301	11135300	5000	29.8228	0.000549767	0.0248388	2	diff.k9m3.peak.txt:Down:1306;diff.k9m3.peak.txt:Up:1307	1	diff.k9m3.peak.txt
chr7	19365201	19375800	10600	11.873	0.00070246	0.0272102	3	diff.k9m3.peak.txt:Up:1336;diff.k9m3.peak.txt:Down:1337;diff.k9m3.peak.txt:Up:1338	1	diff.k9m3.peak.txt
chr7	27672701	27732200	59500	13.5175	0.00260509	0.0619242	2	diff.k9m3.peak.txt:Down:1345;diff.k9m3.peak.txt:Up:1346	1	diff.k9m3.peak.txt
chr7	37375801	37381900	6100	25.4706	0.000750833	0.0280743	2	diff.k9m3.peak.txt:Down:1366;diff.k9m3.peak.txt:Up:1367	1	diff.k9m3.peak.txt
chr7	37853501	37942800	89300	5.77746	0.00534523	0.0872555	3	diff.k9m3.peak.txt:Down:1368;diff.k9m3.peak.txt:Down:1369;diff.k9m3.peak.txt:Up:1370	1	diff.k9m3.peak.txt
chr7	48380401	48395200	14800	63.5764	5.06773e-06	0.00225575	3	diff.k9m3.peak.txt:Up:1378;diff.k9m3.peak.txt:Up:1379;diff.k9m3.peak.txt:Up:1380	1	diff.k9m3.peak.txt
chr7	51250801	51290300	39500	13.5696	0.00258563	0.0619242	2	diff.k9m3.peak.txt:Up:1386;diff.k9m3.peak.txt:Down:1387	1	diff.k9m3.peak.txt
chr7	77764801	77774500	9700	48.5945	0.000208854	0.0133216	2	diff.k9m3.peak.txt:Up:1429;diff.k9m3.peak.txt:Up:1430	1	diff.k9m3.peak.txt
chr7	78796401	78886200	89800	8.73506	0.00168653	0.0489848	3	diff.k9m3.peak.txt:Up:1433;diff.k9m3.peak.txt:Up:1434;diff.k9m3.peak.txt:Up:1435	1	diff.k9m3.peak.txt
chr7	111430501	111511500	81000	7.83	0.00229612	0.0588132	3	diff.k9m3.peak.txt:Up:1471;diff.k9m3.peak.txt:Up:1472;diff.k9m3.peak.txt:Up:1473	1	diff.k9m3.peak.txt
chr7	122527101	122554300	27200	10.8035	0.00402854	0.0789448	2	diff.k9m3.peak.txt:Up:1483;diff.k9m3.peak.txt:Up:1484	1	diff.k9m3.peak.txt
chr7	131151001	131195500	44500	9.22605	0.00546637	0.0875965	2	diff.k9m3.peak.txt:Up:1493;diff.k9m3.peak.txt:Down:1494	1	diff.k9m3.peak.txt
chr7	136342501	136347900	5400	112.823	3.90489e-05	0.00612481	2	diff.k9m3.peak.txt:Up:1503;diff.k9m3.peak.txt:Up:1504	1	diff.k9m3.peak.txt
chr7	141404001	141466200	62200	10.6235	0.0041619	0.079339	2	diff.k9m3.peak.txt:Up:1511;diff.k9m3.peak.txt:Up:1512	1	diff.k9m3.peak.txt
chr7	143126301	143210700	84400	11.7608	0.000721888	0.0276153	3	diff.k9m3.peak.txt:Up:1515;diff.k9m3.peak.txt:Up:1516;diff.k9m3.peak.txt:Up:1517	1	diff.k9m3.peak.txt
chr7	144391901	144398600	6700	26.3411	0.000702631	0.0272102	2	diff.k9m3.peak.txt:Up:1520;diff.k9m3.peak.txt:Up:1521	1	diff.k9m3.peak.txt
chr7	152309401	152318700	9300	95.0299	5.49799e-05	0.00687883	2	diff.k9m3.peak.txt:Up:1531;diff.k9m3.peak.txt:Up:1532	1	diff.k9m3.peak.txt
chr8	5079501	5147400	67900	6.87316	0.00961147	0.120043	2	diff.k9m3.peak.txt:Up:1538;diff.k9m3.peak.txt:Down:1539	1	diff.k9m3.peak.txt
chr8	18483401	18511000	27600	10.7401	0.00407474	0.0792377	2	diff.k9m3.peak.txt:Up:1551;diff.k9m3.peak.txt:Up:1552	1	diff.k9m3.peak.txt
chr8	19507601	19514300	6700	8.86061	0.0059091	0.0906018	2	diff.k9m3.peak.txt:Up:1555;diff.k9m3.peak.txt:Up:1556	1	diff.k9m3.peak.txt
chr8	25262001	25486600	224600	7.06289	0.00306492	0.0679243	3	diff.k9m3.peak.txt:Up:1561;diff.k9m3.peak.txt:Down:1562;diff.k9m3.peak.txt:Up:1563	1	diff.k9m3.peak.txt
chr8	32704601	32715100	10500	83.9094	7.0453e-05	0.00818513	2	diff.k9m3.peak.txt:Up:1572;diff.k9m3.peak.txt:Up:1573	1	diff.k9m3.peak.txt
chr8	54817201	54866300	49100	16.4838	0.00176741	0.0499946	2	diff.k9m3.peak.txt:Up:1595;diff.k9m3.peak.txt:Up:1596	1	diff.k9m3.peak.txt
chr8	58937901	58999000	61100	7.93619	0.00221076	0.0580756	3	diff.k9m3.peak.txt:Up:1599;diff.k9m3.peak.txt:Up:1600;diff.k9m3.peak.txt:Up:1601	1	diff.k9m3.peak.txt
chr8	82656701	82708800	52100	8.47451	0.00643791	0.0943357	2	diff.k9m3.peak.txt:Up:1634;diff.k9m3.peak.txt:Up:1635	1	diff.k9m3.peak.txt
chr8	92697401	92740200	42800	23.885	9.19062e-05	0.00907269	3	diff.k9m3.peak.txt:Up:1654;diff.k9m3.peak.txt:Up:1655;diff.k9m3.peak.txt:Up:1656	1	diff.k9m3.peak.txt
chr8	95031901	95091100	59200	8.111	0.00207923	0.0569546	3	diff.k9m3.peak.txt:Up:1659;diff.k9m3.peak.txt:Up:1660;diff.k9m3.peak.txt:Up:1661	1	diff.k9m3.peak.txt
chr8	117891701	117894700	3000	42.375	0.00027411	0.0156435	2	diff.k9m3.peak.txt:Up:1687;diff.k9m3.peak.txt:Down:1688	1	diff.k9m3.peak.txt
chr9	5293901	5388000	94100	7.26573	0.00864554	0.111603	2	diff.k9m3.peak.txt:Up:1717;diff.k9m3.peak.txt:Up:1718	1	diff.k9m3.peak.txt
chr9	7563701	7663800	100100	7.96314	0.00725495	0.103058	2	diff.k9m3.peak.txt:Up:1720;diff.k9m3.peak.txt:Up:1721	1	diff.k9m3.peak.txt
chr9	9716001	9726400	10400	12.5645	0.00300408	0.067863	2	diff.k9m3.peak.txt:Down:1726;diff.k9m3.peak.txt:Down:1727	1	diff.k9m3.peak.txt
chr9	17928701	17968400	39700	9.66753	0.00126462	0.0415812	3	diff.k9m3.peak.txt:Up:1736;diff.k9m3.peak.txt:Up:1737;diff.k9m3.peak.txt:Up:1738	1	diff.k9m3.peak.txt
chr9	19077401	19304400	227000	6.7583	0.00346545	0.0727298	3	diff.k9m3.peak.txt:Up:1740;diff.k9m3.peak.txt:Down:1741;diff.k9m3.peak.txt:Up:1742	1	diff.k9m3.peak.txt
chr9	25261001	25270500	9500	58.1725	0.00014607	0.0115894	2	diff.k9m3.peak.txt:Up:1747;diff.k9m3.peak.txt:Up:1748	1	diff.k9m3.peak.txt
chr9	26669201	26671500	2300	299.885	5.54749e-06	0.00225575	2	diff.k9m3.peak.txt:Up:1751;diff.k9m3.peak.txt:Up:1752	1	diff.k9m3.peak.txt
chr9	43734501	43783400	48900	16.6052	0.00174216	0.0497127	2	diff.k9m3.peak.txt:Up:1768;diff.k9m3.peak.txt:Up:1769	1	diff.k9m3.peak.txt
chr9	46328201	46417800	89600	7.59104	0.00795128	0.109137	2	diff.k9m3.peak.txt:Up:1770;diff.k9m3.peak.txt:Down:1771	1	diff.k9m3.peak.txt
chr9	68040501	68080800	40300	8.91271	0.00584276	0.0900782	2	diff.k9m3.peak.txt:Up:1796;diff.k9m3.peak.txt:Down:1797	1	diff.k9m3.peak.txt
chr9	69649101	69761200	112100	5.35254	0.00658736	0.0952386	3	diff.k9m3.peak.txt:Down:1799;diff.k9m3.peak.txt:Down:1800;diff.k9m3.peak.txt:Up:1801	1	diff.k9m3.peak.txt
chr9	70827301	70868400	41100	18.6604	0.00138563	0.0441473	2	diff.k9m3.peak.txt:Up:1803;diff.k9m3.peak.txt:Up:1804	1	diff.k9m3.peak.txt
chr9	85501201	85551700	50500	10.2162	0.00448921	0.0811301	2	diff.k9m3.peak.txt:Up:1818;diff.k9m3.peak.txt:Down:1819	1	diff.k9m3.peak.txt
chr9	89833801	89937200	103400	7.72147	0.0076962	0.106925	2	diff.k9m3.peak.txt:Up:1825;diff.k9m3.peak.txt:Down:1826	1	diff.k9m3.peak.txt
chr9	91347001	91359500	12500	70.111	0.000100756	0.00935955	2	diff.k9m3.peak.txt:Up:1827;diff.k9m3.peak.txt:Up:1828	1	diff.k9m3.peak.txt
chr9	97151101	97428700	277600	5.7073	0.00552745	0.0881411	3	diff.k9m3.peak.txt:Up:1833;diff.k9m3.peak.txt:Up:1834;diff.k9m3.peak.txt:Up:1835	1	diff.k9m3.peak.txt
chr10	4675901	4958700	282800	5.60091	0.00581984	0.0900782	3	diff.k9m3.peak.txt:Down:1867;diff.k9m3.peak.txt:Up:1868;diff.k9m3.peak.txt:Up:1869	1	diff.k9m3.peak.txt
chr10	6670101	6786500	116400	6.83491	0.00971413	0.120337	2	diff.k9m3.peak.txt:Up:1870;diff.k9m3.peak.txt:Up:1871	1	diff.k9m3.peak.txt
chr10	36700501	36774500	74000	10.8048	0.0040276	0.0789448	2	diff.k9m3.peak.txt:Up:1894;diff.k9m3.peak.txt:Up:1895	1	diff.k9m3.peak.txt
chr10	42599301	42642500	43200	22.2372	0.000113362	0.00979151	3	diff.k9m3.peak.txt:Up:1897;diff.k9m3.peak.txt:Up:1898;diff.k9m3.peak.txt:Down:1899	1	diff.k9m3.peak.txt
chr10	48552301	48637000	84700	9.45175	0.00521734	0.0872555	2	diff.k9m3.peak.txt:Down:1908;diff.k9m3.peak.txt:Up:1909	1	diff.k9m3.peak.txt
chr10	50638801	50651600	12800	12.3404	0.0031112	0.0679243	2	diff.k9m3.peak.txt:Up:1911;diff.k9m3.peak.txt:Up:1912	1	diff.k9m3.peak.txt
chr10	94482001	94491400	9400	19.9317	0.00121727	0.0408224	2	diff.k9m3.peak.txt:Up:1972;diff.k9m3.peak.txt:Up:1973	1	diff.k9m3.peak.txt
chr10	100445901	100539100	93200	7.70675	0.00772438	0.106925	2	diff.k9m3.peak.txt:Up:1979;diff.k9m3.peak.txt:Up:1980	1	diff.k9m3.peak.txt
chr10	111029601	111041900	12300	21.0549	0.00109279	0.0378177	2	diff.k9m3.peak.txt:Up:1983;diff.k9m3.peak.txt:Down:1984	1	diff.k9m3.peak.txt
chr10	120615601	120628900	13300	10.6837	0.00411656	0.0792377	2	diff.k9m3.peak.txt:Up:2003;diff.k9m3.peak.txt:Up:2004	1	diff.k9m3.peak.txt
chr10	125501301	125514600	13300	12.3659	0.00309876	0.0679243	2	diff.k9m3.peak.txt:Up:2010;diff.k9m3.peak.txt:Down:2011	1	diff.k9m3.peak.txt
chr10	127197901	127258100	60200	13.3235	0.00267962	0.0629772	2	diff.k9m3.peak.txt:Up:2015;diff.k9m3.peak.txt:Down:2016	1	diff.k9m3.peak.txt
chr11	3032801	3036600	3800	3.85744	0.00825148	0.109736	4	diff.k9m3.peak.txt:Up:2022;diff.k9m3.peak.txt:Down:2023;diff.k9m3.peak.txt:Up:2024;diff.k9m3.peak.txt:Down:2025	1	diff.k9m3.peak.txt
chr11	3091901	3094100	2200	5.56176	0.00593262	0.0906018	3	diff.k9m3.peak.txt:Up:2050;diff.k9m3.peak.txt:Down:2051;diff.k9m3.peak.txt:Up:2052	1	diff.k9m3.peak.txt
chr11	9782501	9787400	4900	15.9452	0.00188625	0.0524442	2	diff.k9m3.peak.txt:Up:2071;diff.k9m3.peak.txt:Up:2072	1	diff.k9m3.peak.txt
chr11	31443201	31472700	29500	27.7728	0.000632878	0.0263943	2	diff.k9m3.peak.txt:Up:2100;diff.k9m3.peak.txt:Up:2101	1	diff.k9m3.peak.txt
chr11	32701601	32885600	184000	8.64145	0.00173874	0.0497127	3	diff.k9m3.peak.txt:Down:2102;diff.k9m3.peak.txt:Up:2103;diff.k9m3.peak.txt:Up:2104	1	diff.k9m3.peak.txt
chr11	47820801	47848100	27300	24.8107	0.000790755	0.029231	2	diff.k9m3.peak.txt:Up:2112;diff.k9m3.peak.txt:Up:2113	1	diff.k9m3.peak.txt
chr11	51218101	51321900	103800	15.3602	0.000333789	0.0175132	3	diff.k9m3.peak.txt:Up:2118;diff.k9m3.peak.txt:Up:2119;diff.k9m3.peak.txt:Up:2120	1	diff.k9m3.peak.txt
chr11	63184801	63228800	44000	10.2261	0.00448077	0.0811301	2	diff.k9m3.peak.txt:Up:2133;diff.k9m3.peak.txt:Down:2134	1	diff.k9m3.peak.txt
chr11	65398801	65438900	40100	9.03463	0.00569183	0.0890169	2	diff.k9m3.peak.txt:Down:2139;diff.k9m3.peak.txt:Down:2140	1	diff.k9m3.peak.txt
chr11	69819201	69823600	4400	107.71	4.28325e-05	0.00633337	2	diff.k9m3.peak.txt:Down:2143;diff.k9m3.peak.txt:Down:2144	1	diff.k9m3.peak.txt
chr11	84481801	84540500	58700	13.6698	0.00254876	0.0619242	2	diff.k9m3.peak.txt:Up:2163;diff.k9m3.peak.txt:Up:2164	1	diff.k9m3.peak.txt
chr11	89900401	89939100	38700	17.4123	0.00158734	0.0472935	2	diff.k9m3.peak.txt:Up:2169;diff.k9m3.peak.txt:Up:2170	1	diff.k9m3.peak.txt
chr11	91516601	91578700	62100	9.0752	0.00564289	0.0886779	2	diff.k9m3.peak.txt:Down:2173;diff.k9m3.peak.txt:Up:2174	1	diff.k9m3.peak.txt
chr11	99856601	99914300	57700	9.5371	0.00512758	0.0872555	2	diff.k9m3.peak.txt:Up:2187;diff.k9m3.peak.txt:Up:2188	1	diff.k9m3.peak.txt
chr11	104831801	104924100	92300	9.33297	0.00139784	0.0441473	3	diff.k9m3.peak.txt:Down:2192;diff.k9m3.peak.txt:Down:2193;diff.k9m3.peak.txt:Up:2194	1	diff.k9m3.peak.txt
chr12	17651501	17677400	25900	7.49076	0.00260006	0.0619242	3	diff.k9m3.peak.txt:Up:2221;diff.k9m3.peak.txt:Up:2222;diff.k9m3.peak.txt:Up:2223	1	diff.k9m3.peak.txt
chr12	20766801	20777500	10700	10.0885	0.00459974	0.0817648	2	diff.k9m3.peak.txt:Down:2234;diff.k9m3.peak.txt:Up:2235	1	diff.k9m3.peak.txt
chr12	26656001	26787400	131400	7.27454	0.000265725	0.0154358	5	diff.k9m3.peak.txt:Up:2238;diff.k9m3.peak.txt:Up:2239;diff.k9m3.peak.txt:Up:2240;diff.k9m3.peak.txt:Down:2241;diff.k9m3.peak.txt:Up:2242	1	diff.k9m3.peak.txt
chr12	29173401	29210100	36700	9.36248	0.00531376	0.0872555	2	diff.k9m3.peak.txt:Up:2246;diff.k9m3.peak.txt:Down:2247	1	diff.k9m3.peak.txt
chr12	31327501	31474800	147300	10.7863	0.000925142	0.0334387	3	diff.k9m3.peak.txt:Up:2248;diff.k9m3.peak.txt:Down:2249;diff.k9m3.peak.txt:Up:2250	1	diff.k9m3.peak.txt
chr12	60470801	60575100	104300	7.44939	0.00824291	0.109736	2	diff.k9m3.peak.txt:Down:2274;diff.k9m3.peak.txt:Down:2275	1	diff.k9m3.peak.txt
chr12	69995501	70054100	58600	27.3871	6.14551e-05	0.0074042	3	diff.k9m3.peak.txt:Up:2281;diff.k9m3.peak.txt:Down:2282;diff.k9m3.peak.txt:Up:2283	1	diff.k9m3.peak.txt
chr12	89199301	89230600	31300	13.0221	0.00280187	0.0646416	2	diff.k9m3.peak.txt:Up:2299;diff.k9m3.peak.txt:Up:2300	1	diff.k9m3.peak.txt
chr12	98048201	98095300	47100	6.78489	0.00985089	0.121382	2	diff.k9m3.peak.txt:Up:2308;diff.k9m3.peak.txt:Up:2309	1	diff.k9m3.peak.txt
chr12	98915701	99033700	118000	7.89027	0.00224715	0.0580756	3	diff.k9m3.peak.txt:Up:2310;diff.k9m3.peak.txt:Down:2311;diff.k9m3.peak.txt:Up:2312	1	diff.k9m3.peak.txt
chr12	105379201	105411200	32000	9.33764	0.00139585	0.0441473	3	diff.k9m3.peak.txt:Up:2319;diff.k9m3.peak.txt:Up:2320;diff.k9m3.peak.txt:Up:2321	1	diff.k9m3.peak.txt
chr12	114608001	114611700	3700	27.283	0.000655525	0.0269927	2	diff.k9m3.peak.txt:Up:2328;diff.k9m3.peak.txt:Up:2329	1	diff.k9m3.peak.txt
chr12	115910301	115935700	25400	4.96022	0.00809947	0.109499	3	diff.k9m3.peak.txt:Up:2333;diff.k9m3.peak.txt:Up:2334;diff.k9m3.peak.txt:Up:2335	1	diff.k9m3.peak.txt
chr13	8543001	8559600	16600	26.3606	0.000701607	0.0272102	2	diff.k9m3.peak.txt:Down:2358;diff.k9m3.peak.txt:Up:2359	1	diff.k9m3.peak.txt
chr13	27769901	27772800	2900	253.833	7.73984e-06	0.00251777	2	diff.k9m3.peak.txt:Up:2381;diff.k9m3.peak.txt:Up:2382	1	diff.k9m3.peak.txt
chr13	33059501	33084900	25400	8.16461	0.00691544	0.0986663	2	diff.k9m3.peak.txt:Up:2393;diff.k9m3.peak.txt:Up:2394	1	diff.k9m3.peak.txt
chr13	37502001	37724700	222700	7.12028	0.00299647	0.067863	3	diff.k9m3.peak.txt:Down:2406;diff.k9m3.peak.txt:Up:2407;diff.k9m3.peak.txt:Up:2408	1	diff.k9m3.peak.txt
chr13	44023801	44079300	55500	10.2609	0.0044514	0.0811301	2	diff.k9m3.peak.txt:Up:2415;diff.k9m3.peak.txt:Up:2416	1	diff.k9m3.peak.txt
chr13	47096901	47100500	3600	235.706	8.97431e-06	0.00265395	2	diff.k9m3.peak.txt:Up:2420;diff.k9m3.peak.txt:Up:2421	1	diff.k9m3.peak.txt
chr13	52271001	52371800	100800	7.5481	0.00803804	0.109499	2	diff.k9m3.peak.txt:Up:2426;diff.k9m3.peak.txt:Up:2427	1	diff.k9m3.peak.txt
chr13	65292001	65351000	59000	7.28103	0.00861089	0.111603	2	diff.k9m3.peak.txt:Up:2446;diff.k9m3.peak.txt:Down:2447	1	diff.k9m3.peak.txt
chr13	72183401	72289000	105600	7.54422	0.00804593	0.109499	2	diff.k9m3.peak.txt:Up:2454;diff.k9m3.peak.txt:Down:2455	1	diff.k9m3.peak.txt
chr13	78309701	78314100	4400	30.8788	0.000513199	0.0248388	2	diff.k9m3.peak.txt:Up:2469;diff.k9m3.peak.txt:Down:2470	1	diff.k9m3.peak.txt
chr13	79824101	79829100	5000	9.47887	0.00518856	0.0872555	2	diff.k9m3.peak.txt:Up:2475;diff.k9m3.peak.txt:Up:2476	1	diff.k9m3.peak.txt
chr13	87606401	87611200	4800	113.287	3.87309e-05	0.00612481	2	diff.k9m3.peak.txt:Up:2486;diff.k9m3.peak.txt:Up:2487	1	diff.k9m3.peak.txt
chr13	102052201	102122900	70700	6.75466	0.00993494	0.121793	2	diff.k9m3.peak.txt:Up:2498;diff.k9m3.peak.txt:Up:2499	1	diff.k9m3.peak.txt
chr13	111747801	111793700	45900	17.6257	0.00154986	0.0466822	2	diff.k9m3.peak.txt:Up:2505;diff.k9m3.peak.txt:Up:2506	1	diff.k9m3.peak.txt
chr13	114514701	114553600	38900	9.10389	0.00560866	0.0885678	2	diff.k9m3.peak.txt:Up:2508;diff.k9m3.peak.txt:Up:2509	1	diff.k9m3.peak.txt
chr13	115216801	115236000	19200	9.1044	0.00560806	0.0885678	2	diff.k9m3.peak.txt:Up:2511;diff.k9m3.peak.txt:Up:2512	1	diff.k9m3.peak.txt
chr13	117012401	117245400	233000	5.7375	0.00544801	0.0875965	3	diff.k9m3.peak.txt:Up:2515;diff.k9m3.peak.txt:Up:2516;diff.k9m3.peak.txt:Up:2517	1	diff.k9m3.peak.txt
chr13	119442401	119501000	58600	13.7174	0.00253155	0.0619242	2	diff.k9m3.peak.txt:Up:2518;diff.k9m3.peak.txt:Up:2519	1	diff.k9m3.peak.txt
chr14	16355601	16404000	48400	8.55491	0.0063221	0.093885	2	diff.k9m3.peak.txt:Down:2533;diff.k9m3.peak.txt:Up:2534	1	diff.k9m3.peak.txt
chr14	18940801	18969200	28400	12.1249	0.0032197	0.0698246	2	diff.k9m3.peak.txt:Up:2536;diff.k9m3.peak.txt:Down:2537	1	diff.k9m3.peak.txt
chr14	19952601	19964200	11600	7.73445	0.0076715	0.106925	2	diff.k9m3.peak.txt:Down:2539;diff.k9m3.peak.txt:Up:2540	1	diff.k9m3.peak.txt
chr14	37351301	37377200	25900	22.5649	0.000953445	0.034083	2	diff.k9m3.peak.txt:Up:2565;diff.k9m3.peak.txt:Up:2566	1	diff.k9m3.peak.txt
chr14	44024701	44093400	68700	9.56657	0.00509713	0.0872555	2	diff.k9m3.peak.txt:Up:2579;diff.k9m3.peak.txt:Up:2580	1	diff.k9m3.peak.txt
chr14	47223001	47241100	18100	44.1725	0.000252416	0.0152057	2	diff.k9m3.peak.txt:Up:2583;diff.k9m3.peak.txt:Down:2584	1	diff.k9m3.peak.txt
chr14	56724201	56803500	79300	10.1316	0.00456196	0.0817648	2	diff.k9m3.peak.txt:Up:2590;diff.k9m3.peak.txt:Up:2591	1	diff.k9m3.peak.txt
chr14	57834701	57842100	7400	43.3013	0.000262596	0.0154358	2	diff.k9m3.peak.txt:Up:2593;diff.k9m3.peak.txt:Down:2594	1	diff.k9m3.peak.txt
chr14	58397501	58412700	15200	30.4625	0.000527166	0.0248388	2	diff.k9m3.peak.txt:Up:2595;diff.k9m3.peak.txt:Up:2596	1	diff.k9m3.peak.txt
chr14	81775101	81790000	14900	30.3865	0.000529778	0.0248388	2	diff.k9m3.peak.txt:Up:2617;diff.k9m3.peak.txt:Down:2618	1	diff.k9m3.peak.txt
chr14	97271601	97326300	54700	9.01149	0.00572001	0.0890296	2	diff.k9m3.peak.txt:Up:2641;diff.k9m3.peak.txt:Up:2642	1	diff.k9m3.peak.txt
chr15	7510701	7525200	14500	52.7704	0.000177299	0.0124236	2	diff.k9m3.peak.txt:Down:2681;diff.k9m3.peak.txt:Up:2682	1	diff.k9m3.peak.txt
chr15	15678601	15708200	29600	15.1474	0.00208562	0.0569546	2	diff.k9m3.peak.txt:Up:2692;diff.k9m3.peak.txt:Up:2693	1	diff.k9m3.peak.txt
chr15	27038201	27042200	4000	267.372	6.97677e-06	0.00251777	2	diff.k9m3.peak.txt:Down:2705;diff.k9m3.peak.txt:Up:2706	1	diff.k9m3.peak.txt
chr15	33284501	33320000	35500	14.5727	0.00224947	0.0580756	2	diff.k9m3.peak.txt:Up:2710;diff.k9m3.peak.txt:Up:2711	1	diff.k9m3.peak.txt
chr15	46460001	46467300	7300	113.619	3.85053e-05	0.00612481	2	diff.k9m3.peak.txt:Down:2720;diff.k9m3.peak.txt:Up:2721	1	diff.k9m3.peak.txt
chr15	51757901	51763800	5900	166.052	1.80608e-05	0.00391678	2	diff.k9m3.peak.txt:Down:2724;diff.k9m3.peak.txt:Up:2725	1	diff.k9m3.peak.txt
chr15	55234401	55284700	50300	11.1319	0.00380119	0.0763288	2	diff.k9m3.peak.txt:Up:2729;diff.k9m3.peak.txt:Up:2730	1	diff.k9m3.peak.txt
chr15	65387901	65673500	285600	5.54286	0.00598813	0.0906018	3	diff.k9m3.peak.txt:Up:2745;diff.k9m3.peak.txt:Down:2746;diff.k9m3.peak.txt:Down:2747	1	diff.k9m3.peak.txt
chr15	72341001	72401000	60000	8.41554	0.00652489	0.0947566	2	diff.k9m3.peak.txt:Down:2758;diff.k9m3.peak.txt:Down:2759	1	diff.k9m3.peak.txt
chr15	74916001	74934300	18300	46.1256	0.00023164	0.0142175	2	diff.k9m3.peak.txt:Up:2763;diff.k9m3.peak.txt:Up:2764	1	diff.k9m3.peak.txt
chr16	19159101	19179400	20300	18.2078	0.000203464	0.0133216	3	diff.k9m3.peak.txt:Up:2808;diff.k9m3.peak.txt:Up:2809;diff.k9m3.peak.txt:Up:2810	1	diff.k9m3.peak.txt
chr16	22205401	22221600	16200	106.588	1.0857e-06	0.000882944	3	diff.k9m3.peak.txt:Up:2815;diff.k9m3.peak.txt:Down:2816;diff.k9m3.peak.txt:Up:2817	1	diff.k9m3.peak.txt
chr16	38011201	38072300	61100	13.1239	0.00275963	0.064122	2	diff.k9m3.peak.txt:Up:2833;diff.k9m3.peak.txt:Up:2834	1	diff.k9m3.peak.txt
chr16	53577601	53679100	101500	7.87174	0.00741725	0.104906	2	diff.k9m3.peak.txt:Up:2842;diff.k9m3.peak.txt:Up:2843	1	diff.k9m3.peak.txt
chr16	76658501	76669800	11300	52.3137	0.000180388	0.0124236	2	diff.k9m3.peak.txt:Up:2863;diff.k9m3.peak.txt:Up:2864	1	diff.k9m3.peak.txt
chr16	80446801	80511700	64900	11.3912	0.003635	0.0753163	2	diff.k9m3.peak.txt:Up:2868;diff.k9m3.peak.txt:Up:2869	1	diff.k9m3.peak.txt
chr17	3081201	3082700	1500	1869.88	1.42952e-07	0.000491909	2	diff.k9m3.peak.txt:Down:2889;diff.k9m3.peak.txt:Up:2890	1	diff.k9m3.peak.txt
chr17	13572301	13601700	29400	27.7728	0.000632878	0.0263943	2	diff.k9m3.peak.txt:Down:2895;diff.k9m3.peak.txt:Down:2896	1	diff.k9m3.peak.txt
chr17	17392101	17444300	52200	8.51562	0.00637829	0.093885	2	diff.k9m3.peak.txt:Up:2901;diff.k9m3.peak.txt:Up:2902	1	diff.k9m3.peak.txt
chr17	20328201	20341700	13500	11.0924	0.00382753	0.0763861	2	diff.k9m3.peak.txt:Up:2912;diff.k9m3.peak.txt:Up:2913	1	diff.k9m3.peak.txt
chr17	34525101	34865400	340300	4.65133	0.00963152	0.120043	3	diff.k9m3.peak.txt:Up:2930;diff.k9m3.peak.txt:Up:2931;diff.k9m3.peak.txt:Up:2932	1	diff.k9m3.peak.txt
chr17	38067301	38310400	243100	4.89128	0.00841162	0.110781	3	diff.k9m3.peak.txt:Up:2934;diff.k9m3.peak.txt:Up:2935;diff.k9m3.peak.txt:Down:2936	1	diff.k9m3.peak.txt
chr17	39962301	39984200	21900	12.7391	0.000573568	0.0252137	3	diff.k9m3.peak.txt:Up:2941;diff.k9m3.peak.txt:Up:2942;diff.k9m3.peak.txt:Down:2943	1	diff.k9m3.peak.txt
chr17	40695001	40759900	64900	6.03622	0.00473841	0.082428	3	diff.k9m3.peak.txt:Up:2946;diff.k9m3.peak.txt:Up:2947;diff.k9m3.peak.txt:Down:2948	1	diff.k9m3.peak.txt
chr17	47879701	47915600	35900	7.18911	0.00882228	0.112186	2	diff.k9m3.peak.txt:Up:2957;diff.k9m3.peak.txt:Up:2958	1	diff.k9m3.peak.txt
chr17	51564001	51614000	50000	9.31148	0.00537006	0.0872555	2	diff.k9m3.peak.txt:Up:2963;diff.k9m3.peak.txt:Down:2964	1	diff.k9m3.peak.txt
chr17	53401601	53448200	46600	9.64857	0.00501379	0.0862956	2	diff.k9m3.peak.txt:Up:2968;diff.k9m3.peak.txt:Up:2969	1	diff.k9m3.peak.txt
chr17	58923401	59102900	179500	8.83095	0.0016352	0.0479217	3	diff.k9m3.peak.txt:Up:2981;diff.k9m3.peak.txt:Up:2982;diff.k9m3.peak.txt:Up:2983	1	diff.k9m3.peak.txt
chr17	63973201	64049400	76200	10.5096	0.00424967	0.0794836	2	diff.k9m3.peak.txt:Up:2988;diff.k9m3.peak.txt:Up:2989	1	diff.k9m3.peak.txt
chr17	68737401	68869500	132100	6.61785	0.00367373	0.0755144	3	diff.k9m3.peak.txt:Down:2996;diff.k9m3.peak.txt:Up:2997;diff.k9m3.peak.txt:Up:2998	1	diff.k9m3.peak.txt
chr18	3005001	3009700	4700	222.183	1.00983e-05	0.00273747	2	diff.k9m3.peak.txt:Down:3024;diff.k9m3.peak.txt:Down:3025	1	diff.k9m3.peak.txt
chr18	10431701	10485800	54100	14.8961	0.00215498	0.0579351	2	diff.k9m3.peak.txt:Up:3032;diff.k9m3.peak.txt:Up:3033	1	diff.k9m3.peak.txt
chr18	17371801	17487100	115300	7.4884	0.00260236	0.0619242	3	diff.k9m3.peak.txt:Down:3048;diff.k9m3.peak.txt:Up:3049;diff.k9m3.peak.txt:Down:3050	1	diff.k9m3.peak.txt
chr18	20232701	20246000	13300	29.5617	0.000559412	0.0249283	2	diff.k9m3.peak.txt:Up:3059;diff.k9m3.peak.txt:Up:3060	1	diff.k9m3.peak.txt
chr18	21090001	21098800	8800	17.8333	0.00151463	0.046398	2	diff.k9m3.peak.txt:Up:3061;diff.k9m3.peak.txt:Down:3062	1	diff.k9m3.peak.txt
chr18	58941801	58982200	40400	12.0072	0.00328139	0.07064	2	diff.k9m3.peak.txt:Down:3104;diff.k9m3.peak.txt:Up:3105	1	diff.k9m3.peak.txt
chr18	66563501	66620300	56800	12.009	0.000679831	0.0272102	3	diff.k9m3.peak.txt:Up:3115;diff.k9m3.peak.txt:Up:3116;diff.k9m3.peak.txt:Down:3117	1	diff.k9m3.peak.txt
chr18	77108701	77141200	32500	18.2343	0.00144993	0.0449203	2	diff.k9m3.peak.txt:Down:3126;diff.k9m3.peak.txt:Down:3127	1	diff.k9m3.peak.txt
chr18	83309201	83321000	11800	73.372	9.20377e-05	0.00907269	2	diff.k9m3.peak.txt:Up:3136;diff.k9m3.peak.txt:Up:3137	1	diff.k9m3.peak.txt
chr19	9552101	9583500	31400	18.6612	0.00138552	0.0441473	2	diff.k9m3.peak.txt:Up:3151;diff.k9m3.peak.txt:Down:3152	1	diff.k9m3.peak.txt
chr19	12483301	12511100	27800	10.307	0.00105352	0.0372512	3	diff.k9m3.peak.txt:Up:3154;diff.k9m3.peak.txt:Down:3155;diff.k9m3.peak.txt:Up:3156	1	diff.k9m3.peak.txt
chr19	36322201	36329600	7400	7.27953	0.00861429	0.111603	2	diff.k9m3.peak.txt:Down:3191;diff.k9m3.peak.txt:Up:3192	1	diff.k9m3.peak.txt
chr19	39166901	39179000	12100	7.02424	0.00922143	0.11582	2	diff.k9m3.peak.txt:Down:3195;diff.k9m3.peak.txt:Down:3196	1	diff.k9m3.peak.txt
chr19	44927401	44944900	17500	10.7003	0.00410417	0.0792377	2	diff.k9m3.peak.txt:Down:3211;diff.k9m3.peak.txt:Up:3212	1	diff.k9m3.peak.txt
chr19	54176301	54348300	172000	9.22513	0.00144475	0.0449203	3	diff.k9m3.peak.txt:Up:3224;diff.k9m3.peak.txt:Down:3225;diff.k9m3.peak.txt:Up:3226	1	diff.k9m3.peak.txt
chrY	2485001	2505100	20100	20.4921	0.00115264	0.0390578	2	diff.k9m3.peak.txt:Up:3280;diff.k9m3.peak.txt:Up:3281	1	diff.k9m3.peak.txt
