# Supplementary material for: diffReps: Detecting Differential Chromatin Modification Sites from ChIP-seq Data with Biological Replicates
Source: PLoS One. 2013 Jun 10;8(6):e65598. doi: 10.1371/journal.pone.0065598 (PMC3677880; doi:10.1371/journal.pone.0065598)
Supplement: Table S2 — Gene ontology terms enriched in the H3K9me3 hotspots. The top one enriched category is “Nervous System Development and Function” which involves 52 genes. Here is a list of all the sub-terms under this category. (XLSX) [file pone.0065598.s009.xlsx]

## Sheet: Hotspot_NervousSystem
Functions Annotation	p-Value	Molecules	# Molecules
olfactory response of organism	2.88e-08	Olfr1054,Olfr1055,Olfr117/Olfr130,Olfr1257,Olfr126 (includes others),Olfr1260,Olfr1262,Olfr1263,Olfr129,Olfr131,Olfr132,Olfr133 (includes others),Olfr1441,Olfr48,Olfr844,Olfr845,Olfr846,Olfr847,Olfr849,Olfr850,Olfr851,OR4A47,OR4C12,OR4C3,OR4C45,OR4C46,OR4X2	27
abnormal morphology of axis	5.08e-07	HOXD11,HOXD12,HOXD13,HOXD3,HOXD4	5
abnormal morphology of vertebrae	6.7e-07	DVL2,HOXD10,HOXD11,HOXD12,HOXD13,HOXD3,HOXD4,HOXD9,UNCX	9
abnormal morphology of sacral vertebra	0.000235	HOXD10,HOXD11,HOXD9	3
differentiation of amacrine cells	0.001	EBF3,PTF1A	2
commitment of neurons	0.00232	ISL1,PAX3,PTF1A	3
lack of vertebrae	0.00581	HOXD10,HOXD11	2
arrest in differentiation of amacrine cells	0.00829	PTF1A	1
branching of presynaptic terminals	0.00829	MUSK	1
development of paraventricular nucleus	0.00829	SIM1 (includes EG:20464)	1
electrical capacitance of neurons	0.00829	P2RX3	1
formation of enteric ganglion	0.00829	PAX3	1
transdifferentiation of ganglion cells	0.00829	PTF1A	1
abnormal morphology of spinal nerve	0.00855	HOXD10,HOXD3	2
abnormal morphology of atlas	0.0106	HOXD3,HOXD4	2
abnormal morphology of lumbar vertebra	0.0129	HOXD10,HOXD11	2
morphology of nervous tissue	0.0159	DVL2,FGF10,HDAC2,HOXD10,HOXD3,ISL1,LPAR1,MUSK,SIM1 (includes EG:20464),SYNE1,UNCX	11
depolarization of dorsal horn cells	0.0165	VIP	1
development of mamillothalamic tract	0.0165	SIM1 (includes EG:20464)	1
development of mammillotegmental tract	0.0165	SIM1 (includes EG:20464)	1
growth of neuromuscular synapse	0.0165	MUSK	1
growth of radial nerve	0.0165	ISL1	1
growth of ulnar nerve	0.0165	ISL1	1
maintenance of neural crest	0.0165	PAX3	1
maturation of excitatory synapses	0.0165	HDAC2	1
survival of neural crest	0.0165	PAX3	1
depolarization of neurons	0.0181	P2RX3,VIP	2
morphology of nerves	0.0192	HOXD10,HOXD3,LPAR1,SYNE1	4
abnormal morphology of thoracic vertebra	0.0209	DVL2,HOXD9	2
branching of motor axons	0.0247	MUSK	1
density of presynaptic terminals	0.0247	AGER	1
development of olfactory receptor neurons	0.0247	EBF3	1
differentiation of type 2 OFF-cone bipolar cells	0.0247	EBF3	1
lack of lumbar vertebra	0.0247	HOXD10	1
quantity of nerves	0.0247	HOXD10	1
survival of facial branchiomotor neurons	0.0247	MUSK	1
survival of hypoglossal motor neurons	0.0247	MUSK	1
survival of trigeminal motor neurons	0.0247	MUSK	1
survival of trochlear motor neurons	0.0247	MUSK	1
abnormal morphology of neuromuscular synapse	0.0322	MUSK,SYNE1	2
formation of axon terminals	0.0328	MUSK	1
morphogenesis of glossopharyngeal nerve	0.0328	HOXD3	1
development of cranial nerve	0.0376	HOXD3,ISL1	2
long-term potentiation	0.0388	AGER,CASP1,HDAC2,Klk1b1 (includes others),RASGRF1	5
generation of interneurons	0.0408	PTF1A	1
lack of pedicle	0.0408	UNCX	1
